# Supplementary material for: Pneumococcal Carriage and Disease in Adults in England, 2011–2019: The Importance of Adults as a Reservoir for Pneumococcus in Communities
Source: J Infect Dis. 2024 Jul 16;231(1):e17–27. doi: 10.1093/infdis/jiae351 (PMC11793058; doi:10.1093/infdis/jiae351)
Supplement: jiae351_Supplementary_Data [file jiae351_supplementary_data.zip]

Archive with 3 entries (3 files):
- adult_carriage_data.csv
- child_carriage_data.csv
- Supplementary_material_22_May_2024.docx
