# Supplementary material for: Pneumococcal Carriage and Disease in Adults in England, 2011–2019: The Importance of Adults as a Reservoir for Pneumococcus in Communities
Source: J Infect Dis. 2024 Jul 16;231(1):e17–27. doi: 10.1093/infdis/jiae351 (PMC11793058; doi:10.1093/infdis/jiae351)
Supplement: jiae351_Supplementary_Data [file jiae351_supplementary_data.zip › adult_carriage_data.csv]

Age.years	Sex	Year	Baseline.1	Serotype	Method	Density.ml
20	F	2012	Negative			NA
19	M	2012	Negative			NA
21	M	2012	Negative			NA
38	F	2011	Negative			NA
23	M	2011	Negative			NA
20	F	2011	Natural carriage	35F	Culture	NA
24	F	2012	Negative			NA
21	F	2011	Negative			NA
21	F	2011	Negative			NA
25	F	2011	Negative			NA
29	M	2011	Negative			NA
26	F	2011	Negative			NA
24	M	2011	Negative			NA
20	M	2011	Negative			NA
25	M	2011	Negative			NA
34	F	2011	Negative			NA
21	M	2011	Negative			NA
23	F	2012	Negative			NA
26	F	2011	Negative			NA
22	F	2011	Negative			NA
23	M	2011	Negative			NA
22	F	2011	Negative			NA
20	M	2011	Negative			NA
21	M	2011	Negative			NA
26	F	2011	Negative			NA
22	M	2011	Natural carriage	12F	Culture	NA
21	M	2011	Natural carriage	33F	Culture	NA
20	M	2011	Natural carriage	35F	Culture	NA
19	F	2011	Negative			NA
22	M	2012	Negative			NA
24	F	2011	Negative			NA
21	F	2012	Natural carriage	35B	Culture	NA
22	F	2011	Negative			NA
19	M	2011	Negative			NA
21	M	2011	Negative			NA
19	M	2011	Negative			NA
22	M	2012	Negative			NA
22	M	2011	Negative			NA
21	F	2011	Negative			NA
28	M	2011	Negative			NA
24	M	2011	Negative			NA
20	M	2012	Negative			NA
28	F	2012	Negative			NA
19	M	2012	Negative			NA
58	M	2012	Negative			NA
20	F	2012	Negative			NA
19	F	2012	Negative			NA
18	M	2012	Negative			NA
18	F	2012	Natural carriage	15C	Culture	NA
58	M	2012	Natural carriage	6A	Culture	NA
18	F	2012	Negative			NA
20	F	2012	Negative			NA
20	F	2012	Negative			NA
24	F	2012	Negative			NA
21	M	2012	Negative			NA
20	F	2012	Negative			NA
22	F	2012	Negative			NA
22	F	2012	Negative			NA
24	F	2012	Negative			NA
30	F	2012	Natural carriage	33F	Culture	NA
18	F	2012	Negative			NA
19	F	2012	Negative			NA
21	M	2012	Natural carriage	15A	Culture	NA
21	M	2012	Natural carriage	35F	Culture	NA
22	F	2012	Negative			NA
21	F	2012	Natural carriage	3	Culture	NA
21	F	2012	Natural carriage	19A	Culture	1.84
20	M	2012	Natural carriage	37	Culture	NA
22	M	2012	Negative			NA
21	F	2012	Negative			NA
40	M	2012	Natural carriage	19F	Culture	NA
19	F	2012	Negative			NA
33	M	2012	Negative			NA
21	M	2012	Negative			NA
25	M	2012	Negative			NA
20	M	2012	Negative			NA
20	M	2012	Negative			NA
21	F	2011	Negative			NA
20	F	2012	Negative			NA
20	F	2012	Negative			NA
19	M	2012	Negative			NA
20	F	2012	Negative			NA
24	F	2012	Negative			NA
19	M	2012	Negative			NA
23	F	2012	Negative			NA
20	M	2012	Negative			NA
18	F	2012	Negative			NA
18	M	2012	Negative			NA
23	F	2012	Negative			NA
20	M	2012	Negative			NA
19	F	2012	Negative			NA
20	F	2012	Negative			NA
22	M	2012	Negative			NA
22	M	2012	Negative			NA
19	F	2012	Negative			NA
21	M	2012	Negative			NA
20	M	2012	Negative			NA
19	F	2012	Negative			NA
18	F	2012	Negative			NA
21	M	2012	Negative			NA
22	M	2012	Natural carriage	9N	Culture	NA
22	M	2012	Negative			NA
21	M	2012	Negative			NA
22	F	2012	Negative			NA
19	F	2012	Negative			NA
18	F	2012	Negative			NA
21	M	2012	Negative			NA
19	F	2012	Negative			NA
19	F	2012	Natural carriage	3	Culture	NA
21	M	2012	Negative			NA
19	M	2012	Natural carriage	3, 8	Culture	NA
18	F	2012	Negative			NA
25	M	2012	Negative			NA
21	F	2012	Negative			NA
20	M	2012	Negative			NA
23	M	2012	Negative			NA
19	F	2012	Negative			NA
20	M	2012	Negative			NA
23	M	2012	Negative			NA
23	M	2012	Negative			NA
21	F	2012	Negative			NA
20	F	2012	Negative			NA
22	M	2012	Negative			NA
21	M	2012	Negative			NA
20	F	2012	Negative			NA
22	F	2012	Negative			NA
21	F	2012	Negative			NA
20	F	2012	Natural carriage	NT3b, NT2	PCR	NA
20	M	2012	Negative			NA
20	F	2012	Negative			NA
20	F	2012	Negative			NA
31	F	2012	Negative			NA
25	F	2012	Negative			NA
21	F	2012	Negative			NA
21	M	2012	Negative			NA
45	M	2012	Negative			NA
22	M	2012	Negative			NA
21	F	2012	Negative			NA
21	M	2012	Negative			NA
20	F	2011	Negative			NA
24	F	2011	Negative			NA
20	F	2012	Negative			NA
22	M	2012	Negative			NA
20	M	2012	Negative			NA
20	M	2012	Negative			NA
20	M	2012	Negative			NA
49	F	2012	Negative			NA
20	M	2012	Negative			NA
19	F	2012	Negative			NA
20	F	2012	Negative			NA
22	M	2012	Negative			NA
21	F	2012	Negative			NA
20	M	2012	Negative			NA
20	M	2011	Natural carriage	11A	Culture	NA
21	M	2011	Negative			NA
22	F	2011	Negative			NA
22	F	2011	Negative			NA
33	F	2011	Negative			NA
25	M	2011	Negative			NA
23	M	2011	Negative			NA
20	F	2011	Negative			NA
26	F	2011	Negative			NA
20	F	2011	Negative			NA
20	F	2011	Negative			NA
22	M	2011	Negative			NA
22	F	2011	Negative			NA
28	F	2011	Negative			NA
27	F	2011	Negative			NA
22	M	2011	Negative			NA
40	M	2011	Negative			NA
21	F	2011	Negative			NA
21	F	2011	Negative			NA
23	F	2011	Negative			NA
38	M	2011	Negative			NA
22	M	2011	Negative			NA
20	M	2011	Negative			NA
20	F	2011	Negative			NA
22	F	2011	Negative			NA
23	M	2011	Negative			NA
22	M	2011	Negative			NA
23	F	2011	Negative			NA
23	M	2011	Negative			NA
27	M	2011	Negative			NA
19	F	2011	Negative			NA
21	M	2011	Negative			NA
29	F	2012	Negative			NA
22	F	2012	Negative			NA
24	F	2012	Negative			NA
22	F	2012	Negative			NA
20	F	2012	Negative			NA
22	F	2012	Negative			NA
20	F	2012	Natural carriage	23B	Culture	1.72
28	F	2012	Negative			NA
20	F	2012	Negative			NA
22	M	2012	Negative			NA
24	F	2012	Negative			NA
32	M	2012	Negative			NA
20	F	2012	Negative			NA
21	F	2012	Negative			NA
22	F	2012	Negative			NA
21	F	2012	Negative			NA
23	M	2012	Negative			NA
23	M	2012	Negative			NA
22	M	2012	Negative			NA
29	F	2012	Negative			NA
22	F	2012	Negative			NA
20	M	2012	Negative			NA
21	F	2012	Negative			NA
20	M	2012	Negative			NA
22	M	2012	Negative			NA
21	M	2012	Negative			NA
21	F	2012	Negative			NA
28	M	2013	Negative			NA
20	M	2013	Negative			NA
25	F	2013	Negative			NA
21	F	2013	Negative			NA
21	F	2013	Negative			NA
21	M	2013	Negative			NA
24	M	2013	Negative			NA
21	F	2013	Negative			NA
20	F	2013	Negative			NA
19	F	2013	Negative			NA
18	M	2013	Negative			NA
23	M	2014	Negative			NA
23	M	2014	Negative			NA
22	F	2013	Negative			NA
23	F	2013	Natural carriage	23B	Culture	NA
22	M	2013	Negative			NA
21	F	2013	Negative			NA
38	F	2013	Negative			NA
30	F	2013	Negative			NA
20	M	2014	Negative			NA
19	M	2014	Negative			NA
21	F	2014	Negative			NA
19	M	2014	Negative			NA
23	F	2014	Negative			NA
21	M	2014	Negative			NA
20	F	2014	Negative			NA
26	F	2014	Negative			NA
22	M	2014	Natural carriage	11A	Culture	NA
22	F	2014	Negative			NA
41	M	2014	Negative			NA
18	M	2014	Natural carriage	3	Culture	39.62
19	F	2014	Negative			NA
18	F	2014	Natural carriage	8	Culture	4.43
20	M	2014	Negative			NA
20	M	2014	Negative			NA
37	M	2014	Natural carriage	3	Culture	249.75
22	M	2014	Negative			NA
18	M	2014	Natural carriage	37	Culture	9.72
19	F	2014	Negative			NA
18	M	2014	Negative			NA
19	F	2014	Negative			NA
19	F	2014	Negative			NA
48	F	2014	Negative			NA
19	F	2014	Negative			NA
19	F	2014	Negative			NA
21	F	2014	Negative			NA
18	F	2014	Negative			NA
40	F	2014	Negative			NA
19	F	2014	Negative			NA
40	F	2014	Negative			NA
19	F	2014	Negative			NA
19	F	2014	Negative			NA
29	F	2014	Negative			NA
18	M	2014	Negative			NA
22	M	2014	Negative			NA
29	M	2014	Negative			NA
23	F	2013	Negative			NA
24	F	2013	Negative			NA
45	F	2013	Negative			NA
30	M	2013	Negative			NA
24	F	2013	Negative			NA
22	M	2013	Negative			NA
26	M	2014	Negative			NA
27	M	2013	Negative			NA
21	M	2013	Negative			NA
22	M	2013	Negative			NA
22	F	2013	Negative			NA
21	F	2013	Negative			NA
23	M	2013	Negative			NA
20	M	2013	Negative			NA
19	F	2013	Negative			NA
21	F	2014	Negative			NA
21	F	2013	Negative			NA
23	F	2014	Negative			NA
35	F	2014	Negative			NA
25	F	2014	Negative			NA
22	F	2014	Negative			NA
20	F	2014	Negative			NA
19	F	2014	Negative			NA
22	M	2014	Negative			NA
29	F	2014	Negative			NA
22	F	2014	Negative			NA
21	F	2014	Negative			NA
39	F	2014	Negative			NA
20	F	2014	Negative			NA
30	M	2014	Negative			NA
24	F	2014	Negative			NA
20	F	2014	Negative			NA
26	F	2014	Negative			NA
21	M	2014	Negative			NA
42	F	2014	Negative			NA
20	F	2014	Negative			NA
21	M	2014	Negative			NA
19	F	2014	Negative			NA
21	M	2014	Negative			NA
21	F	2014	Negative			NA
19	F	2014	Negative			NA
23	M	2014	Negative			NA
23	M	2014	Negative			NA
27	F	2015	Negative			NA
48	F	2015	Negative			NA
41	F	2015	Negative			NA
19	F	2016	Natural carriage	11A	Culture	98647.82
24	F	2016	Negative			NA
31	M	2015	Negative			NA
19	F	2015	Negative			NA
19	F	2015	Negative			NA
18	F	2015	Negative			NA
21	M	2015	Negative			NA
18	M	2015	Negative			NA
18	M	2015	Negative			NA
34	M	2015	Negative			NA
20	M	2015	Negative			NA
20	M	2015	Negative			NA
22	M	2015	Negative			NA
23	F	2015	Negative			NA
19	F	2016	Natural carriage	31	Culture	165.29
21	F	2015	Negative			NA
22	M	2016	Negative			NA
20	F	2016	Negative			NA
19	M	2015	Negative			NA
19	F	2015	Negative			NA
18	M	2015	Negative			NA
18	M	2015	Natural carriage	15A	Culture	42119.66
20	F	2016	Negative			NA
20	F	2016	Negative			NA
20	F	2015	Negative			NA
29	M	2016	Negative			NA
25	F	2015	Negative			NA
21	F	2015	Negative			NA
21	M	2016	Negative			NA
20	F	2015	Negative			NA
19	M	2016	Negative			NA
20	F	2015	Negative			NA
20	M	2016	Negative			NA
23	F	2015	Negative			NA
19	F	2016	Negative			NA
18	F	2015	Negative			NA
28	M	2016	Negative			NA
21	F	2016	Negative			NA
19	M	2015	Negative			NA
18	F	2015	Negative			NA
18	F	2016	Negative			NA
19	F	2015	Negative			NA
20	M	2015	Negative			NA
18	M	2016	Negative			NA
19	M	2015	Negative			NA
19	M	2015	Negative			NA
26	M	2015	Negative			NA
20	M	2015	Negative			NA
18	M	2015	Negative			NA
24	F	2015	Negative			NA
28	M	2016	Negative			NA
20	M	2016	Negative			NA
18	F	2015	Negative			NA
23	F	2016	Negative			NA
20	F	2016	Negative			NA
20	F	2016	Negative			NA
19	F	2016	Negative			NA
23	F	2015	Negative			NA
21	F	2015	Negative			NA
18	F	2015	Negative			NA
18	F	2016	Negative			NA
18	M	2016	Negative			NA
18	F	2015	Negative			NA
24	M	2015	Negative			NA
18	M	2015	Negative			NA
18	F	2015	Negative			NA
19	M	2015	Negative			NA
18	M	2015	Negative			NA
21	F	2016	Negative			NA
19	F	2016	Negative			NA
19	F	2015	Negative			NA
19	F	2016	Natural carriage	9N	Culture	NA
18	F	2015	Negative			NA
18	F	2015	Negative			NA
20	M	2016	Negative			NA
22	M	2016	Negative			NA
19	M	2016	Negative			NA
20	F	2016	Negative			NA
20	F	2016	Negative			NA
20	F	2016	Negative			NA
20	F	2016	Negative			NA
19	F	2016	Negative			NA
20	F	2016	Negative			NA
19	F	2016	Negative			NA
24	F	2016	Negative			NA
21	M	2016	Negative			NA
19	F	2016	Negative			NA
22	M	2016	Negative			NA
20	F	2016	Negative			NA
20	M	2016	Negative			NA
18	F	2016	Negative			NA
19	M	2016	Negative			NA
19	F	2016	Negative			NA
19	F	2016	Negative			NA
27	F	2016	Negative			NA
18	F	2016	Negative			NA
24	M	2016	Negative			NA
19	F	2016	Negative			NA
18	F	2016	Negative			NA
22	M	2016	Negative			NA
26	M	2016	Negative			NA
19	F	2016	Negative			NA
18	F	2016	Negative			NA
20	F	2016	Negative			NA
27	M	2016	Negative			NA
20	F	2016	Negative			NA
23	M	2016	Negative			NA
19	F	2016	Negative			NA
19	F	2016	Negative			NA
19	F	2016	Negative			NA
22	M	2016	Negative			NA
29	M	2016	Negative			NA
21	M	2016	Negative			NA
18	M	2016	Negative			NA
21	M	2016	Negative			NA
21	F	2016	Natural carriage	23B	Culture	1.27
22	F	2016	Negative			NA
20	F	2016	Negative			NA
20	F	2016	Negative			NA
18	F	2016	Negative			NA
21	F	2016	Negative			NA
22	M	2016	Negative			NA
18	F	2016	Negative			NA
19	M	2016	Negative			NA
20	F	2016	Negative			NA
21	F	2016	Negative			NA
20	F	2016	Negative			NA
21	M	2016	Natural carriage	NT3b , NT2	PCR	NA
19	M	2016	Negative			NA
26	F	2016	Negative			NA
20	F	2016	Negative			NA
21	M	2016	Negative			NA
19	F	2016	Negative			NA
18	M	2016	Negative			NA
21	F	2016	Negative			NA
21	F	2016	Negative			NA
19	F	2016	Negative			NA
24	F	2016	Negative			NA
19	F	2016	Negative			NA
24	F	2016	Negative			NA
19	M	2016	Negative			NA
27	M	2016	Negative			NA
20	F	2016	Negative			NA
20	M	2016	Negative			NA
19	M	2016	Negative			NA
41	M	2016	Natural carriage	35F	Culture	5.55
18	M	2016	Negative			NA
20	F	2016	Negative			NA
19	F	2016	Negative			NA
22	F	2016	Negative			NA
18	M	2016	Negative			NA
22	F	2016	Negative			NA
22	F	2016	Negative			NA
19	F	2016	Negative			NA
20	F	2016	Negative			NA
20	F	2016	Negative			NA
18	M	2016	Negative			NA
20	M	2016	Natural carriage	3	Culture	49166.7
21	M	2016	Negative			NA
18	F	2016	Negative			NA
19	F	2016	Negative			NA
21	M	2016	Negative			NA
22	F	2016	Negative			NA
19	F	2016	Negative			NA
20	F	2016	Negative			NA
25	M	2016	Negative			NA
20	M	2016	Negative			NA
20	M	2016	Negative			NA
21	F	2017	Negative			NA
19	F	2016	Natural carriage	19A	Culture	0.49
20	F	2016	Negative			NA
21	M	2016	Negative			NA
20	F	2016	Natural carriage	3	Culture	2.34
18	F	2016	Negative			NA
20	F	2016	Negative			NA
18	F	2016	Negative			NA
21	M	2016	Negative			NA
19	F	2016	Negative			NA
18	F	2016	Negative			NA
23	F	2016	Negative			NA
19	F	2016	Negative			NA
19	F	2016	Negative			NA
18	M	2016	Negative			NA
19	F	2016	Negative			NA
19	M	2016	Negative			NA
23	M	2016	Negative			NA
21	M	2016	Negative			NA
19	M	2016	Negative			NA
19	F	2016	Negative			NA
23	M	2016	Negative			NA
21	M	2016	Negative			NA
19	M	2016	Negative			NA
20	F	2016	Negative			NA
20	F	2016	Negative			NA
21	F	2017	Negative			NA
22	F	2016	Negative			NA
20	M	2016	Negative			NA
22	F	2016	Negative			NA
21	M	2016	Negative			NA
20	F	2016	Negative			NA
22	F	2016	Negative			NA
22	F	2016	Negative			NA
22	F	2016	Negative			NA
21	M	2016	Negative			NA
20	F	2016	Negative			NA
19	M	2016	Negative			NA
22	F	2016	Negative			NA
20	M	2016	Negative			NA
20	F	2016	Negative			NA
22	M	2016	Negative			NA
19	F	2016	Negative			NA
19	F	2016	Negative			NA
23	M	2017	Negative			NA
19	F	2016	Natural carriage	37	Culture	2.5
19	M	2016	Negative			NA
20	M	2016	Negative			NA
21	F	2016	Negative			NA
20	M	2016	Negative			NA
18	M	2016	Negative			NA
18	F	2016	Negative			NA
28	M	2016	Negative			NA
19	F	2017	Negative			NA
22	M	2016	Negative			NA
19	M	2017	Negative			NA
20	F	2016	Negative			NA
21	M	2016	Negative			NA
20	F	2016	Negative			NA
21	M	2016	Negative			NA
19	F	2016	Natural carriage	8	Culture	350.11
32	F	2016	Negative			NA
19	F	2016	Negative			NA
20	M	2017	Negative			NA
19	M	2016	Natural carriage	19F	Culture	2898.52
20	M	2017	Negative			NA
21	M	2017	Negative			NA
23	F	2017	Negative			NA
31	F	2017	Negative			NA
21	M	2017	Negative			NA
19	F	2017	Negative			NA
21	F	2017	Negative			NA
20	F	2017	Negative			NA
21	M	2017	Negative			NA
24	F	2017	Negative			NA
19	F	2017	Negative			NA
21	F	2017	Negative			NA
19	M	2017	Negative			NA
20	M	2017	Natural carriage	37	Culture	1247.85
21	F	2017	Negative			NA
22	F	2017	Negative			NA
20	M	2017	Negative			NA
20	M	2017	Negative			NA
20	M	2017	Negative			NA
21	F	2017	Negative			NA
20	F	2017	Negative			NA
18	F	2017	Negative			NA
19	F	2017	Negative			NA
21	M	2017	Negative			NA
19	M	2017	Negative			NA
22	F	2017	Negative			NA
20	F	2017	Negative			NA
22	F	2017	Negative			NA
20	M	2017	Negative			NA
21	M	2017	Negative			NA
19	F	2017	Negative			NA
19	M	2017	Negative			NA
21	M	2017	Negative			NA
22	F	2017	Negative			NA
25	F	2017	Negative			NA
21	F	2017	Negative			NA
20	F	2017	Negative			NA
21	M	2017	Negative			NA
20	F	2017	Negative			NA
19	F	2017	Negative			NA
21	F	2017	Negative			NA
35	F	2017	Negative			NA
30	M	2017	Negative			NA
27	F	2017	Negative			NA
19	M	2017	Natural carriage	3	Culture	247.12
19	F	2017	Negative			NA
22	F	2017	Negative			NA
26	M	2017	Natural carriage	8	Culture	65.44
19	F	2017	Negative			NA
19	M	2017	Negative			NA
20	F	2017	Negative			NA
27	M	2017	Negative			NA
20	M	2017	Natural carriage	19F	Culture	0.91
25	M	2017	Negative			NA
22	F	2017	Negative			NA
21	F	2017	Negative			NA
20	M	2017	Negative			NA
20	F	2017	Negative			NA
22	M	2017	Negative			NA
20	M	2017	Negative			NA
19	F	2017	Negative			NA
20	M	2017	Negative			NA
23	F	2017	Negative			NA
19	F	2017	Negative			NA
43	F	2017	Negative			NA
23	M	2017	Negative			NA
18	M	2017	Negative			NA
20	M	2017	Negative			NA
19	M	2017	Negative			NA
20	F	2017	Negative			NA
21	M	2017	Negative			NA
22	F	2017	Negative			NA
23	M	2017	Natural carriage	23B	Culture	84355.52
21	M	2017	Natural carriage	19A	Culture	2442.16
21	M	2017	Negative			NA
19	F	2017	Natural carriage	31	Culture	19.45
20	M	2017	Negative			NA
20	F	2017	Negative			NA
20	F	2017	Negative			NA
20	F	2017	Negative			NA
22	F	2017	Negative			NA
22	F	2017	Negative			NA
20	F	2017	Negative			NA
21	M	2017	Negative			NA
19	F	2017	Negative			NA
20	F	2017	Negative			NA
21	M	2017	Negative			NA
18	M	2017	Negative			NA
19	M	2017	Negative			NA
25	M	2017	Negative			NA
18	F	2017	Negative			NA
21	M	2017	Negative			NA
21	M	2017	Negative			NA
46	F	2017	Negative			NA
20	F	2017	Negative			NA
20	F	2017	Negative			NA
21	F	2017	Negative			NA
21	F	2017	Negative			NA
18	M	2017	Negative			NA
24	M	2017	Negative			NA
22	F	2017	Negative			NA
20	M	2017	Negative			NA
22	F	2017	Negative			NA
22	F	2017	Negative			NA
20	F	2017	Negative			NA
21	F	2017	Natural carriage	12F	Culture	87.28
22	F	2017	Negative			NA
22	F	2017	Negative			NA
19	M	2017	Negative			NA
20	F	2017	Negative			NA
19	F	2017	Negative			NA
20	M	2017	Negative			NA
23	F	2017	Negative			NA
26	M	2015	Negative			NA
20	F	2015	Negative			NA
30	M	2015	Natural carriage	10A	Culture	20.89
21	M	2015	Negative			NA
22	M	2015	Negative			NA
27	F	2015	Negative			NA
19	M	2015	Negative			NA
25	F	2015	Negative			NA
35	F	2015	Negative			NA
34	F	2015	Negative			NA
24	F	2015	Negative			NA
22	F	2015	Negative			NA
25	F	2015	Natural carriage	35F	Culture	2.23
46	F	2015	Negative			NA
35	F	2015	Negative			NA
24	M	2015	Negative			NA
29	M	2015	Negative			NA
29	F	2015	Negative			NA
33	F	2015	Negative			NA
22	F	2015	Negative			NA
44	M	2015	Negative			NA
46	M	2016	Negative			NA
35	M	2017	Negative			NA
25	F	2016	Negative			NA
20	M	2016	Negative			NA
25	F	2016	Negative			NA
24	M	2016	Negative			NA
21	F	2016	Negative			NA
20	M	2016	Negative			NA
22	F	2017	Negative			NA
18	F	2017	Negative			NA
22	F	2017	Negative			NA
20	F	2017	Negative			NA
23	F	2018	Negative			NA
20	F	2017	Negative			NA
19	F	2017	Negative			NA
22	F	2017	Negative			NA
19	M	2017	Negative			NA
19	F	2017	Negative			NA
18	F	2017	Negative			NA
22	F	2017	Negative			NA
22	F	2017	Negative			NA
21	F	2017	Negative			NA
26	F	2017	Negative			NA
39	F	2017	Negative			NA
21	M	2018	Negative			NA
21	M	2017	Negative			NA
26	M	2017	Negative			NA
19	F	2018	Natural carriage	3	Culture	9.97
24	F	2017	Negative			NA
26	F	2017	Negative			NA
27	F	2017	Negative			NA
30	F	2017	Negative			NA
24	F	2017	Negative			NA
34	F	2017	Negative			NA
38	M	2017	Negative			NA
49	F	2017	Negative			NA
21	F	2017	Negative			NA
24	M	2017	Negative			NA
19	F	2017	Negative			NA
19	F	2017	Negative			NA
22	F	2017	Negative			NA
19	F	2018	Negative			NA
20	M	2018	Negative			NA
19	F	2018	Negative			NA
26	F	2018	Negative			NA
20	F	2018	Negative			NA
19	F	2018	Negative			NA
19	F	2018	Negative			NA
21	F	2018	Negative			NA
20	M	2018	Natural carriage	9N	Culture	131.24
21	M	2018	Negative			NA
23	F	2018	Negative			NA
21	F	2018	Negative			NA
31	F	2018	Negative			NA
21	F	2018	Negative			NA
19	F	2018	Negative			NA
18	F	2018	Negative			NA
30	F	2016	Negative			NA
47	M	2016	Negative			NA
36	F	2016	Negative			NA
27	M	2016	Negative			NA
25	M	2016	Negative			NA
29	F	2016	Negative			NA
28	F	2016	Negative			NA
34	F	2016	Negative			NA
26	M	2016	Negative			NA
30	M	2016	Negative			NA
31	F	2016	Natural carriage	28A	Culture	68.19
26	F	2016	Negative			NA
26	M	2016	Negative			NA
27	F	2016	Negative			NA
31	F	2016	Negative			NA
29	F	2016	Negative			NA
30	F	2016	Negative			NA
33	F	2016	Negative			NA
31	F	2017	Negative			NA
19	M	2017	Negative			NA
44	M	2017	Negative			NA
29	M	2017	Natural carriage	31	Culture	48.04
27	F	2017	Negative			NA
22	F	2017	Negative			NA
24	F	2017	Negative			NA
33	M	2017	Negative			NA
31	F	2017	Negative			NA
49	F	2017	Negative			NA
49	F	2017	Negative			NA
20	F	2017	Negative			NA
26	F	2017	Negative			NA
32	M	2017	Negative			NA
22	M	2017	Negative			NA
23	M	2017	Negative			NA
32	M	2017	Negative			NA
21	F	2017	Negative			NA
22	F	2017	Negative			NA
22	F	2017	Negative			NA
32	F	2017	Natural carriage	35F	Culture	0.48
22	M	2017	Negative			NA
21	M	2017	Negative			NA
47	F	2017	Negative			NA
37	M	2017	Negative			NA
21	F	2017	Natural carriage	35F	Culture	2.5
23	M	2017	Negative			NA
20	M	2017	Negative			NA
20	F	2017	Negative			NA
20	F	2017	Negative			NA
18	F	2017	Negative			NA
20	F	2017	Negative			NA
20	F	2017	Negative			NA
29	M	2017	Negative			NA
20	F	2017	Negative			NA
21	M	2017	Negative			NA
21	M	2017	Negative			NA
18	M	2017	Negative			NA
21	M	2017	Negative			NA
19	F	2017	Negative			NA
19	F	2017	Negative			NA
18	F	2017	Negative			NA
23	F	2017	Natural carriage	37	Culture	4076.17
19	M	2017	Negative			NA
22	F	2017	Negative			NA
19	F	2017	Negative			NA
27	F	2017	Negative			NA
18	M	2017	Negative			NA
21	M	2017	Negative			NA
19	M	2017	Negative			NA
22	M	2017	Negative			NA
18	M	2017	Negative			NA
28	F	2017	Negative			NA
19	M	2017	Negative			NA
18	F	2017	Negative			NA
20	F	2017	Negative			NA
21	M	2017	Negative			NA
19	F	2017	Negative			NA
21	F	2017	Negative			NA
21	M	2017	Negative			NA
21	F	2017	Negative			NA
20	M	2017	Negative			NA
19	F	2017	Negative			NA
18	M	2018	Negative			NA
19	M	2018	Negative			NA
19	M	2018	Negative			NA
18	M	2018	Negative			NA
18	F	2018	Negative			NA
19	F	2019	Negative			NA
19	F	2019	Negative			NA
24	M	2019	Negative			NA
20	F	2019	Negative			NA
24	M	2017	Negative			NA
20	F	2017	Negative			NA
44	F	2017	Negative			NA
25	M	2017	Negative			NA
20	M	2017	Negative			NA
20	F	2017	Negative			NA
19	M	2017	Negative			NA
30	F	2017	Negative			NA
23	M	2017	Negative			NA
23	F	2017	Negative			NA
25	M	2017	Negative			NA
22	M	2017	Negative			NA
25	M	2018	Negative			NA
48	F	2017	Negative			NA
29	F	2018	Negative			NA
29	M	2017	Negative			NA
23	M	2017	Negative			NA
22	M	2017	Negative			NA
26	F	2017	Negative			NA
21	M	2018	Natural carriage	11A	Culture	21.79
31	F	2018	Negative			NA
26	F	2017	Negative			NA
36	M	2017	Negative			NA
22	F	2017	Negative			NA
20	M	2017	Negative			NA
30	M	2017	Negative			NA
18	F	2018	Negative			NA
24	M	2017	Negative			NA
49	M	2017	Negative			NA
23	F	2018	Negative			NA
20	M	2017	Negative			NA
44	M	2017	Negative			NA
30	M	2017	Negative			NA
50	M	2018	Negative			NA
35	M	2018	Natural carriage	17F	Culture	9
26	F	2018	Negative			NA
22	F	2018	Negative			NA
20	M	2017	Negative			NA
18	F	2017	Negative			NA
21	M	2017	Negative			NA
21	M	2018	Natural carriage	37	Culture	809.09
25	F	2018	Negative			NA
22	F	2018	Negative			NA
24	M	2018	Negative			NA
30	F	2018	Negative			NA
26	M	2018	Negative			NA
59	M	2016	Negative			NA
62	M	2016	Negative			NA
62	F	2016	Negative			NA
61	M	2016	Negative			NA
57	M	2016	Natural carriage	23B	Culture	824.81
59	M	2016	Negative			NA
62	M	2016	Negative			NA
69	M	2016	Negative			NA
52	F	2016	Negative			NA
58	F	2016	Negative			NA
67	F	2016	Negative			NA
73	M	2016	Negative			NA
71	F	2016	Negative			NA
58	M	2016	Negative			NA
50	F	2016	Natural carriage	3	Culture	22579.34
64	F	2016	Negative			NA
61	F	2016	Negative			NA
57	F	2017	Negative			NA
69	F	2017	Negative			NA
53	F	2017	Negative			NA
51	M	2017	Negative			NA
51	F	2017	Negative			NA
51	F	2017	Negative			NA
51	M	2017	Negative			NA
50	F	2017	Negative			NA
56	F	2017	Negative			NA
64	M	2017	Negative			NA
72	M	2017	Negative			NA
56	F	2017	Negative			NA
62	F	2017	Negative			NA
64	F	2017	Negative			NA
65	F	2017	Negative			NA
59	M	2017	Negative			NA
66	F	2017	Negative			NA
70	M	2017	Negative			NA
70	F	2017	Negative			NA
65	F	2017	Negative			NA
78	F	2017	Negative			NA
71	M	2017	Negative			NA
80	M	2017	Negative			NA
51	M	2017	Natural carriage	15C	Culture	26.95
63	F	2017	Negative			NA
78	F	2017	Negative			NA
67	F	2017	Negative			NA
62	F	2017	Negative			NA
67	M	2017	Negative			NA
66	M	2017	Negative			NA
64	F	2017	Negative			NA
66	F	2017	Negative			NA
69	M	2017	Negative			NA
70	F	2017	Negative			NA
74	M	2017	Negative			NA
59	M	2017	Negative			NA
65	F	2017	Negative			NA
63	M	2018	Negative			NA
65	F	2018	Negative			NA
64	F	2018	Negative			NA
78	F	2017	Negative			NA
61	M	2018	Negative			NA
68	F	2018	Negative			NA
63	M	2017	Negative			NA
70	F	2018	Negative			NA
69	M	2018	Negative			NA
71	F	2018	Negative			NA
65	F	2018	Negative			NA
21	M	2017	Negative			NA
23	M	2017	Negative			NA
19	F	2017	Negative			NA
22	F	2017	Negative			NA
19	M	2017	Negative			NA
23	M	2017	Negative			NA
19	F	2017	Negative			NA
44	F	2017	Negative			NA
21	F	2017	Negative			NA
23	F	2017	Negative			NA
21	F	2017	Negative			NA
20	F	2017	Negative			NA
20	F	2017	Negative			NA
19	M	2017	Negative			NA
20	F	2017	Negative			NA
21	F	2017	Negative			NA
20	M	2017	Negative			NA
22	M	2017	Negative			NA
20	F	2017	Negative			NA
21	M	2017	Negative			NA
21	M	2017	Negative			NA
21	F	2017	Negative			NA
20	F	2017	Negative			NA
21	F	2017	Negative			NA
20	M	2017	Negative			NA
21	M	2017	Natural carriage	16F	Culture	7.54
25	F	2017	Negative			NA
21	F	2017	Negative			NA
22	F	2017	Negative			NA
22	F	2017	Negative			NA
27	F	2017	Negative			NA
26	F	2017	Negative			NA
22	F	2017	Negative			NA
20	M	2017	Negative			NA
24	F	2017	Negative			NA
21	M	2017	Negative			NA
23	F	2017	Negative			NA
23	F	2017	Negative			NA
24	F	2017	Negative			NA
21	F	2017	Negative			NA
22	F	2017	Negative			NA
19	M	2017	Negative			NA
21	M	2017	Negative			NA
19	M	2017	Negative			NA
19	M	2017	Negative			NA
28	F	2017	Negative			NA
21	F	2017	Natural carriage	9N	Culture	32916.39
36	F	2017	Negative			NA
22	F	2017	Negative			NA
29	M	2017	Negative			NA
22	M	2017	Negative			NA
23	M	2017	Negative			NA
25	M	2017	Negative			NA
20	F	2017	Negative			NA
20	F	2017	Negative			NA
24	F	2017	Negative			NA
20	F	2017	Negative			NA
23	M	2017	Negative			NA
21	F	2017	Negative			NA
22	F	2017	Negative			NA
23	M	2017	Negative			NA
24	F	2017	Negative			NA
20	F	2017	Negative			NA
45	M	2017	Negative			NA
18	F	2017	Negative			NA
24	M	2017	Negative			NA
19	F	2017	Negative			NA
20	M	2018	Negative			NA
47	M	2018	Natural carriage	10A	Culture	11.23
19	F	2018	Negative			NA
19	F	2018	Negative			NA
31	F	2018	Negative			NA
19	M	2018	Negative			NA
20	F	2018	Negative			NA
22	F	2018	Negative			NA
25	F	2018	Negative			NA
35	F	2018	Negative			NA
22	F	2018	Negative			NA
28	F	2018	Negative			NA
21	F	2018	Negative			NA
23	M	2018	Negative			NA
20	F	2018	Negative			NA
19	F	2018	Negative			NA
19	M	2018	Negative			NA
19	M	2018	Negative			NA
19	M	2018	Negative			NA
19	F	2018	Negative			NA
22	F	2018	Negative			NA
19	F	2018	Negative			NA
19	F	2018	Negative			NA
18	F	2018	Negative			NA
19	F	2018	Negative			NA
19	F	2018	Negative			NA
22	F	2018	Negative			NA
24	M	2018	Negative			NA
20	M	2018	Negative			NA
18	M	2018	Negative			NA
21	F	2018	Negative			NA
20	M	2018	Negative			NA
22	F	2018	Negative			NA
20	M	2018	Negative			NA
20	F	2018	Negative			NA
22	F	2018	Negative			NA
21	F	2018	Negative			NA
18	F	2018	Negative			NA
20	F	2018	Negative			NA
19	M	2018	Negative			NA
25	F	2018	Negative			NA
19	M	2018	Negative			NA
21	M	2018	Negative			NA
19	M	2018	Negative			NA
24	M	2018	Negative			NA
22	F	2018	Negative			NA
19	M	2018	Negative			NA
20	F	2018	Negative			NA
18	F	2018	Negative			NA
21	M	2018	Negative			NA
22	F	2018	Negative			NA
22	M	2018	Negative			NA
21	F	2018	Negative			NA
21	M	2018	Negative			NA
26	F	2018	Negative			NA
20	M	2018	Negative			NA
24	F	2018	Natural carriage	7C	Culture	9016.46
20	F	2018	Negative			NA
22	F	2018	Negative			NA
19	M	2018	Negative			NA
20	M	2018	Negative			NA
20	F	2018	Negative			NA
28	F	2018	Negative			NA
18	M	2018	Negative			NA
19	M	2018	Negative			NA
20	F	2018	Natural carriage	37	Culture	2868.63
19	M	2018	Negative			NA
20	M	2018	Negative			NA
22	M	2018	Negative			NA
43	M	2018	Negative			NA
20	M	2018	Negative			NA
21	F	2018	Negative			NA
22	F	2018	Natural carriage	4	Culture	544.48
19	F	2018	Negative			NA
23	M	2018	Negative			NA
21	F	2018	Negative			NA
26	F	2018	Negative			NA
21	F	2018	Negative			NA
21	M	2018	Negative			NA
18	F	2018	Negative			NA
21	M	2018	Negative			NA
21	F	2018	Negative			NA
21	M	2018	Negative			NA
22	M	2018	Negative			NA
19	F	2018	Negative			NA
21	F	2018	Negative			NA
21	F	2018	Negative			NA
21	F	2018	Negative			NA
21	M	2018	Natural carriage	3	Culture	204.55
48	M	2018	Negative			NA
25	F	2018	Negative			NA
48	F	2018	Negative			NA
20	M	2018	Negative			NA
27	M	2018	Negative			NA
19	M	2018	Negative			NA
32	M	2018	Negative			NA
20	F	2018	Negative			NA
31	M	2018	Negative			NA
35	F	2018	Natural carriage	15A	Culture	2.56
19	F	2018	Negative			NA
22	F	2018	Negative			NA
30	M	2018	Negative			NA
19	F	2018	Negative			NA
21	M	2018	Negative			NA
19	F	2018	Negative			NA
21	F	2018	Negative			NA
20	F	2018	Natural carriage	23B	Culture	3.49
27	M	2018	Negative			NA
19	F	2018	Negative			NA
19	F	2018	Negative			NA
21	F	2018	Negative			NA
18	M	2018	Negative			NA
19	F	2018	Negative			NA
19	F	2018	Negative			NA
19	F	2018	Negative			NA
19	F	2018	Negative			NA
20	F	2018	Negative			NA
20	F	2018	Negative			NA
20	F	2018	Negative			NA
27	M	2018	Negative			NA
18	F	2018	Negative			NA
20	M	2018	Negative			NA
19	F	2018	Negative			NA
20	F	2018	Negative			NA
18	F	2018	Negative			NA
21	F	2018	Natural carriage	15C	Culture	279.84
20	F	2018	Negative			NA
21	M	2018	Negative			NA
21	F	2018	Negative			NA
19	F	2018	Negative			NA
20	M	2018	Negative			NA
20	F	2018	Negative			NA
20	M	2018	Negative			NA
19	F	2018	Negative			NA
21	M	2018	Negative			NA
19	F	2018	Negative			NA
19	M	2018	Negative			NA
19	M	2018	Negative			NA
20	F	2018	Negative			NA
21	F	2018	Negative			NA
19	M	2018	Negative			NA
27	M	2018	Negative			NA
20	F	2018	Negative			NA
25	F	2018	Negative			NA
44	F	2018	Negative			NA
22	F	2018	Negative			NA
21	F	2018	Negative			NA
19	F	2018	Negative			NA
20	F	2018	Negative			NA
18	F	2018	Negative			NA
20	M	2018	Negative			NA
20	F	2018	Negative			NA
25	M	2018	Natural carriage	22A	Culture	50.51
23	M	2018	Negative			NA
35	F	2019	Negative			NA
20	F	2019	Natural carriage	20	Culture	1.99
21	F	2019	Negative			NA
21	F	2019	Negative			NA
45	M	2019	Negative			NA
19	F	2019	Negative			NA
29	F	2019	Negative			NA
23	F	2019	Negative			NA
30	F	2019	Negative			NA
29	F	2019	Negative			NA
23	M	2019	Negative			NA
47	F	2019	Negative			NA
46	M	2019	Negative			NA
34	M	2019	Negative			NA
23	M	2019	Negative			NA
19	M	2019	Negative			NA
18	M	2019	Negative			NA
18	F	2019	Negative			NA
30	F	2019	Negative			NA
21	M	2019	Negative			NA
21	M	2019	Negative			NA
21	F	2019	Negative			NA
25	F	2019	Negative			NA
21	F	2019	Negative			NA
22	F	2019	Negative			NA
23	F	2019	Negative			NA
21	F	2019	Negative			NA
19	F	2019	Negative			NA
32	M	2019	Negative			NA
22	F	2019	Negative			NA
24	M	2019	Negative			NA
23	F	2019	Negative			NA
25	F	2019	Negative			NA
24	M	2019	Negative			NA
24	M	2019	Negative			NA
26	M	2019	Negative			NA
36	F	2019	Negative			NA
26	M	2019	Negative			NA
22	F	2019	Negative			NA
44	M	2019	Negative			NA
28	M	2019	Negative			NA
27	F	2019	Negative			NA
45	F	2019	Negative			NA
19	F	2019	Negative			NA
23	F	2019	Negative			NA
45	M	2019	Negative			NA
18	F	2019	Negative			NA
27	F	2019	Negative			NA
31	F	2019	Negative			NA
21	M	2019	Natural carriage	33F	Culture	28.21
28	F	2019	Negative			NA
27	F	2019	Negative			NA
32	M	2019	Negative			NA
22	M	2019	Negative			NA
24	F	2019	Negative			NA
39	F	2019	Negative			NA
26	F	2019	Negative			NA
45	F	2019	Negative			NA
21	F	2019	Negative			NA
45	F	2019	Negative			NA
30	F	2019	Negative			NA
19	F	2019	Negative			NA
19	F	2019	Negative			NA
27	F	2019	Negative			NA
19	F	2019	Negative			NA
46	M	2019	Negative			NA
30	M	2019	Negative			NA
29	F	2019	Negative			NA
30	F	2019	Negative			NA
27	M	2019	Negative			NA
38	F	2019	Negative			NA
23	M	2019	Negative			NA
31	F	2019	Negative			NA
29	F	2019	Negative			NA
25	F	2019	Negative			NA
38	M	2019	Negative			NA
23	F	2019	Negative			NA
25	M	2019	Negative			NA
23	M	2019	Negative			NA
35	M	2019	Negative			NA
27	M	2019	Negative			NA
31	F	2019	Negative			NA
22	M	2019	Negative			NA
29	M	2019	Negative			NA
19	M	2019	Negative			NA
32	F	2019	Negative			NA
25	M	2019	Negative			NA
32	M	2019	Negative			NA
30	F	2019	Natural carriage	23B	Culture	32.2
29	F	2019	Natural carriage	33F	Culture	40.19
35	M	2019	Negative			NA
29	F	2019	Negative			NA
34	F	2019	Negative			NA
32	M	2019	Natural carriage	15B	Culture	3409.31
24	M	2019	Negative			NA
23	F	2019	Natural carriage	14	Culture	31491.94
33	M	2019	Negative			NA
29	F	2019	Negative			NA
26	M	2019	Negative			NA
26	M	2019	Negative			NA
46	F	2019	Negative			NA
35	M	2019	Negative			NA
29	F	2019	Negative			NA
34	F	2019	Negative			NA
32	F	2019	Negative			NA
24	M	2019	Negative			NA
34	F	2019	Negative			NA
33	M	2019	Negative			NA
29	M	2019	Negative			NA
34	F	2019	Negative			NA
29	F	2019	Negative			NA
29	F	2019	Natural carriage	7C	Culture	11.9
23	F	2019	Natural carriage	35B	Culture	1.144
22	F	2019	Negative			NA
23	M	2019	Negative			NA
22	F	2019	Negative			NA
23	F	2019	Negative			NA
30	M	2019	Negative			NA
25	F	2019	Negative			NA
22	F	2019	Negative			NA
28	M	2019	Negative			NA
22	M	2019	Negative			NA
19	F	2019	Negative			NA
20	F	2019	Negative			NA
38	M	2019	Negative			NA
22	F	2019	Negative			NA
21	M	2019	Negative			NA
19	F	2019	Negative			NA
19	M	2019	Negative			NA
18	F	2019	Negative			NA
20	F	2019	Negative			NA
18	M	2019	Negative			NA
30	F	2019	Negative			NA
26	M	2019	Negative			NA
26	F	2019	Negative			NA
39	M	2019	Negative			NA
18	M	2019	Negative			NA
37	M	2019	Negative			NA
18	F	2019	Negative			NA
18	F	2019	Negative			NA
22	M	2019	Negative			NA
23	M	2019	Negative			NA
22	F	2019	Negative			NA
23	F	2019	Negative			NA
30	M	2019	Negative			NA
25	F	2019	Negative			NA
22	M	2019	Negative			NA
19	F	2019	Negative			NA
22	F	2019	Negative			NA
19	F	2019	Negative			NA
20	F	2019	Negative			NA
30	M	2019	Negative			NA
22	F	2019	Negative			NA
21	F	2019	Negative			NA
18	F	2019	Negative			NA
19	F	2019	Negative			NA
18	F	2019	Negative			NA
20	F	2019	Negative			NA
21	F	2019	Negative			NA
20	F	2019	Negative			NA
23	F	2019	Negative			NA
21	F	2019	Negative			NA
19	F	2019	Negative			NA
21	F	2019	Negative			NA
18	F	2019	Negative			NA
19	M	2019	Natural carriage	35F	Culture	0.16
24	F	2019	Negative			NA
18	F	2019	Negative			NA
18	M	2019	Negative			NA
25	F	2019	Negative			NA
20	F	2019	Negative			NA
21	M	2019	Natural carriage	23	Culture	0.17
21	M	2019	Negative			NA
19	M	2019	Negative			NA
20	F	2019	Negative			NA
19	M	2019	Negative			NA
19	F	2018	Negative			NA
19	F	2019	Negative			NA
21	F	2019	Negative			NA
24	M	2018	Negative			NA
22	F	2018	Negative			NA
18	M	2019	Negative			NA
19	M	2019	Negative			NA
20	M	2018	Negative			NA
19	F	2019	Negative			NA
19	M	2019	Negative			NA
18	M	2018	Negative			NA
20	M	2019	Negative			NA
20	F	2019	Negative			NA
20	F	2019	Negative			NA
48	F	2019	Negative			NA
22	F	2019	Negative			NA
20	M	2018	Negative			NA
19	F	2019	Negative			NA
20	F	2018	Negative			NA
21	F	2018	Negative			NA
18	F	2018	Negative			NA
19	F	2018	Negative			NA
19	M	2019	Negative			NA
20	F	2019	Negative			NA
20	F	2019	Negative			NA
18	F	2019	Negative			NA
19	M	2018	Negative			NA
21	F	2019	Negative			NA
25	F	2018	Negative			NA
18	F	2018	Negative			NA
21	F	2019	Negative			NA
19	F	2018	Negative			NA
21	F	2018	Natural carriage	9V	Culture	197254.65
21	M	2018	Negative			NA
19	M	2018	Negative			NA
21	F	2019	Negative			NA
21	F	2019	Negative			NA
18	M	2018	Negative			NA
21	M	2018	Negative			NA
21	F	2019	Negative			NA
20	F	2019	Negative			NA
20	M	2018	Negative			NA
20	M	2018	Negative			NA
28	M	2019	Negative			NA
18	F	2018	Negative			NA
18	F	2019	Negative			NA
25	F	2019	Negative			NA
18	F	2019	Natural carriage	8	Culture	6609.84
26	F	2018	Negative			NA
25	F	2018	Negative			NA
18	M	2018	Negative			NA
23	M	2019	Negative			NA
21	F	2018	Negative			NA
22	F	2019	Negative			NA
23	F	2018	Negative			NA
25	F	2019	Negative			NA
19	M	2018	Negative			NA
19	F	2018	Negative			NA
28	M	2019	Negative			NA
20	F	2019	Negative			NA
27	M	2019	Natural carriage	7C	PCR	NA
36	F	2019	Negative			NA
18	F	2019	Negative			NA
20	F	2019	Negative			NA
20	F	2019	Negative			NA
20	F	2019	Negative			NA
19	F	2019	Negative			NA
22	M	2019	Negative			NA
23	F	2019	Negative			NA
19	M	2019	Negative			NA
22	F	2019	Negative			NA
22	F	2019	Negative			NA
20	F	2019	Negative			NA
22	M	2019	Negative			NA
39	F	2019	Negative			NA
31	M	2019	Negative			NA
22	M	2019	Negative			NA
39	F	2019	Negative			NA
22	M	2019	Negative			NA
22	M	2019	Negative			NA
19	F	2019	Negative			NA
19	F	2019	Negative			NA
22	F	2019	Negative			NA
50	M	2019	Negative			NA
40	M	2019	Negative			NA
37	F	2019	Negative			NA
21	F	2019	Negative			NA
20	M	2019	Negative			NA
23	F	2019	Negative			NA
22	F	2019	Negative			NA
22	F	2019	Negative			NA
21	F	2019	Negative			NA
24	F	2019	Negative			NA
23	F	2019	Negative			NA
22	M	2019	Negative			NA
23	F	2019	Negative			NA
25	F	2019	Negative			NA
24	F	2019	Negative			NA
22	F	2019	Negative			NA
23	F	2019	Negative			NA
29	F	2019	Negative			NA
25	F	2019	Negative			NA
25	F	2019	Negative			NA
28	F	2019	Negative			NA
48	M	2019	Negative			NA
20	M	2019	Negative			NA
23	F	2019	Negative			NA
19	F	2019	Negative			NA
19	M	2019	Negative			NA
21	F	2019	Negative			NA
22	F	2019	Negative			NA
25	F	2019	Negative			NA
19	F	2019	Negative			NA
20	F	2019	Negative			NA
19	M	2019	Negative			NA
28	F	2019	Negative			NA
30	M	2019	Negative			NA
21	F	2019	Negative			NA
20	F	2019	Negative			NA
23	F	2019	Negative			NA
41	M	2019	Natural carriage	6C	Culture	7.12
18	M	2019	Negative			NA
23	F	2019	Natural carriage	19F	Culture	117.76
23	F	2019	Natural carriage	17F	Culture	91.36
20	F	2019	Negative			NA
19	F	2019	Negative			NA
42	M	2019	Negative			NA
20	F	2019	Negative			NA
22	F	2019	Negative			NA
48	M	2019	Negative			NA
22	M	2019	Negative			NA
22	F	2019	Negative			NA
31	F	2019	Negative			NA
19	F	2019	Negative			NA
21	M	2019	Negative			NA
20	F	2019	Natural carriage	33	Culture	0.97
20	F	2019	Negative			NA
18	F	2019	Negative			NA
20	F	2019	Negative			NA
27	F	2019	Negative			NA
21	M	2019	Negative			NA
21	M	2019	Negative			NA
22	M	2019	Negative			NA
23	M	2019	Negative			NA
42	M	2019	Negative			NA
46	F	2019	Negative			NA
39	M	2019	Negative			NA
38	M	2019	Negative			NA
24	M	2019	Negative			NA
27	F	2019	Negative			NA
27	M	2019	Negative			NA
31	F	2019	Negative			NA
24	F	2019	Negative			NA
38	F	2019	Negative			NA
21	F	2019	Negative			NA
23	F	2019	Negative			NA
23	F	2019	Negative			NA
19	M	2019	Negative			NA
33	M	2019	Negative			NA
20	M	2019	Negative			NA
21	M	2019	Negative			NA
19	F	2019	Negative			NA
19	F	2019	Negative			NA
19	F	2019	Negative			NA
22	F	2019	Negative			NA
19	M	2019	Negative			NA
18	F	2019	Negative			NA
18	M	2019	Negative			NA
19	F	2019	Negative			NA
18	F	2019	Negative			NA
21	M	2019	Negative			NA
22	M	2019	Negative			NA
18	F	2019	Negative			NA
19	F	2019	Negative			NA
23	F	2019	Negative			NA
19	F	2019	Negative			NA
23	F	2019	Negative			NA
23	M	2019	Negative			NA
22	F	2019	Negative			NA
20	M	2019	Negative			NA
37	F	2019	Negative			NA
20	M	2019	Negative			NA
20	F	2019	Negative			NA
18	F	2019	Negative			NA
18	M	2019	Negative			NA
19	F	2019	Negative			NA
19	M	2019	Negative			NA
21	F	2019	Negative			NA
19	F	2019	Negative			NA
19	F	2019	Negative			NA
20	M	2019	Negative			NA
20	M	2019	Negative			NA
20	M	2019	Negative			NA
36	M	2019	Natural carriage	16F	Culture	134.12
18	M	2019	Negative			NA
25	F	2019	Negative			NA
19	M	2019	Negative			NA
19	F	2019	Negative			NA
18	M	2019	Negative			NA
23	M	2014	Negative			NA
37	F	2014	Negative			NA
24	F	2014	Negative			NA
23	F	2014	Negative			NA
19	F	2015	Negative			NA
23	F	2015	Negative			NA
20	F	2015	Negative			NA
23	F	2015	Negative			NA
21	M	2015	Negative			NA
29	M	2015	Natural carriage	8	Culture	7.52
25	F	2015	Negative			NA
19	M	2015	Negative			NA
20	F	2015	Negative			NA
19	F	2015	Negative			NA
31	F	2015	Negative			NA
22	M	2015	Negative			NA
24	M	2015	Negative			NA
22	M	2015	Negative			NA
21	M	2015	Negative			NA
20	M	2015	Negative			NA
21	M	2015	Negative			NA
22	F	2015	Negative			NA
22	M	2015	Negative			NA
19	M	2015	Negative			NA
18	F	2015	Negative			NA
22	F	2015	Negative			NA
19	F	2015	Negative			NA
25	M	2015	Negative			NA
20	M	2015	Negative			NA
22	F	2015	Negative			NA
19	F	2015	Negative			NA
26	F	2015	Negative			NA
22	M	2015	Negative			NA
23	F	2015	Negative			NA
23	M	2015	Negative			NA
50	F	2015	Negative			NA
23	M	2015	Natural carriage	15A	Culture	319
25	F	2015	Negative			NA
26	M	2015	Negative			NA
24	M	2015	Negative			NA
20	M	2015	Negative			NA
20	F	2015	Negative			NA
20	F	2015	Negative			NA
26	M	2015	Negative			NA
22	M	2015	Negative			NA
20	F	2015	Negative			NA
28	F	2015	Negative			NA
19	F	2015	Negative			NA
22	F	2015	Negative			NA
20	F	2015	Negative			NA
22	M	2015	Negative			NA
20	F	2015	Negative			NA
19	F	2015	Negative			NA
26	F	2015	Negative			NA
27	M	2015	Negative			NA
21	F	2015	Negative			NA
19	M	2015	Negative			NA
19	F	2015	Negative			NA
22	F	2015	Natural carriage	35B	Culture	12.38
21	F	2015	Negative			NA
27	F	2015	Negative			NA
25	F	2015	Negative			NA
20	F	2015	Negative			NA
19	F	2015	Negative			NA
23	M	2015	Negative			NA
27	F	2015	Natural carriage	24F	Culture	260.6
28	M	2015	Negative			NA
19	M	2015	Negative			NA
20	M	2015	Negative			NA
20	F	2015	Natural carriage	11A	Culture	1.4
19	F	2015	Negative			NA
24	F	2015	Negative			NA
20	F	2015	Negative			NA
22	M	2015	Negative			NA
18	F	2015	Negative			NA
21	F	2015	Negative			NA
20	M	2015	Negative			NA
22	M	2015	Negative			NA
23	M	2015	Negative			NA
23	F	2015	Negative			NA
47	M	2015	Negative			NA
25	M	2015	Negative			NA
23	M	2015	Negative			NA
42	F	2015	Negative			NA
21	F	2015	Negative			NA
43	M	2015	Negative			NA
22	M	2015	Negative			NA
20	F	2015	Negative			NA
21	F	2015	Negative			NA
22	M	2015	Negative			NA
22	F	2015	Negative			NA
21	M	2015	Negative			NA
23	F	2015	Negative			NA
20	M	2015	Negative			NA
20	F	2015	Natural carriage	3	Culture	146.71
27	F	2015	Negative			NA
