# Supplementary material for: Pneumococcal Carriage and Disease in Adults in England, 2011–2019: The Importance of Adults as a Reservoir for Pneumococcus in Communities
Source: J Infect Dis. 2024 Jul 16;231(1):e17–27. doi: 10.1093/infdis/jiae351 (PMC11793058; doi:10.1093/infdis/jiae351)
Supplement: jiae351_Supplementary_Data [file jiae351_supplementary_data.zip › child_carriage_data.csv]

serotype	Freq	cohort
10A	75	child
10B	3	child
11A	96	child
11C	1	child
12B	1	child
12F	8	child
15A	57	child
15B/C	145	child
15F	1	child
16F	37	child
17F	16	child
19A	16	child
19F	6	child
20B	2	child
21	86	child
22F	38	child
23A	44	child
23B	115	child
23F	1	child
24F	24	child
3	21	child
31	12	child
33F	37	child
34	4	child
35A	1	child
35B	46	child
35F	48	child
37	1	child
38	21	child
41A	1	child
45	1	child
46	1	child
6A	2	child
6C	9	child
7C	22	child
8	6	child
9N	15	child
NT	44	child
